# Supplementary material for: Evidence for Beneficial Physiological Responses of the Land Snail Cornu aspersum to Probiotics’ (Lactobacillus plantarum) Dietary Intervention
Source: Animals (Basel). 2024 Mar 11;14(6):857. doi: 10.3390/ani14060857 (PMC10967277; doi:10.3390/ani14060857)
Supplement: Supplementary file 1 [file animals-14-00857-s001.zip]

Archive with 1 entries (1 files):
- animals-2815111-supplementary.pdf
